# Supplementary material for: First report on Vitamin B9 production including quantitative analysis of its vitamers in the yeast Scheffersomyces stipitis
Source: Biotechnol Biofuels Bioprod. 2022 Sep 19;15:98. doi: 10.1186/s13068-022-02194-y (PMC9487109; doi:10.1186/s13068-022-02194-y)
Supplement: Supplementary file 1 — Additional file 1: Supplementary tables. Table S1. Composition of the different synthetic media used in this study. Table S2. Growth conditions, biomass yields and folate production on minimal Verduyn medium. Table S3. LC/MS based qualitative determination of folic acid vitamers in S. stipitis samples in negative ion current. [file 13068_2022_2194_MOESM1_ESM.xls]

## Sheet: Table S1
	Table S1. Composition of the different synthetic media used in this study.
		Verduyn	Verduyn-S	Verduyn-S2	Verduyn-S2U
	(NH4)2SO4	5	10	20	-
	Urea	-	-	-	9.2
	KH2PO4	3	6	12	12
	MgSO4∙7H2O	0.5	1	2	2
	Trace elements	1X	1X	2X	2X
	Vitamins	1X	1X	2X	2X
	Trace elements 1X (per liter): EDTA, 30 mg; ZnSO4·7H2O, 9 mg; CoCl2·6H2O, 0.6 mg; MnCl2·4H2O, 2 mg; CuSO4·5H2O, 0.6 mg; CaCl2·2H2O, 9 mg; FeSO4·7H2O, 6 mg; Na2MoO4·2H2O, 0.8 mg; H3BO3, 2 mg; KI, 0.2 mg. Vitamins 1X (per liter): (D-biotin, 0.10 mg; calcium D-pantothenate, 2 mg; nicotinic acid, 2 mg; myo-inositol, 50 mg; thiamine hydrochloride, 2 mg; pyridoxal hydrochloride, 2 mg; para-aminobenzoic…

## Sheet: Table S2
	Table S2. Growth conditions, biomass yields and folate production on minimal Verduyn medium.
		Condition	Initial C/N (mol/mol)	Oxygenation	Sugars consumption (g/L)	OD	YX (OD/g)	Total folate (mg/L)	EtOH production (g/L)
	1A	Glc 20 g/L (Verduyn)	8.8	m/f = 2:5	20	7.91	0.43	-
	S1A	Glc 20 g/L (Verduyn-S)	4.4	m/f = 1:5	18	22.23	1.24	-	3.2 ± 0.23
	S1B	Glc 20 g/L (Verduyn-S)	4.4	baffled	10	21.27	2.05	-
	1C	Glc 20 g/L (Verduyn-S2)	2.2	baffled	20	30.5	1.36	0.8 ± 0.11	1.1 ± 0.01
	1B	Xyl 20 g/L (Verduyn)	8.8	baffled	10	12.64	1.29	-
	S2	Xyl 20 g/L (Verduyn-S2)	2.2	baffled	15	23.04	1.51	-
	1D	Xyl 20 g/L (Verduyn-S2U)	2.7	baffled	20	19.02	0.91	2.7 ± 0.10	3.6 ± 0.12
	S3A	Glc 20 g/L + Xyl 10 g/L (Verduyn)	13.2	m/f = 2:5	20 (Glc)	7.86	0.41	-
	S3B	Glc 20 g/L + Xyl 10 g/L (Verduyn-S2)	3.3	m/f = 1:5	10 (Glc)	20.08	1.56	-
	3	Glc 20 g/L + Xyl 10 g/L (Verduyn-S2U)	3.8	baffled	20 (Glc) + 10 (Xyl)	29.83	0.92	3.7 ± 0.07	3.8 ± 0.39
	The table shows the results obtained in the different growth conditions of this study. YX = biomass yield.

## Sheet: Table S3
	Table S3. LC/MS based qualitative determination of folic acid vitamers in S. stipitis samples in negative ion current.
	Vitamer	Retention time	Formula	[M-H]-	MS/MS fragments	Reference
	THF	3.78	C19H23N7O6	444.44	357, 315, 272, 228, 128	STD
	5MTHF	4.74	C20H25N7O6	458.46	371, 329, 286, 242, 128	STD
	5FTHF	8.38	C20H23N7O7	472.44	357, 315, 271, 228, 128	STD
	STD = confirmed by reference chemical standard.
